# Supplementary material for: Guide-Extension Catheter-Assisted Bail-Out Thrombus Aspiration During PCI for Thrombus-Rich Acute Coronary Syndromes: Contemporary Review and Clinical Case Examples
Source: J Clin Med. 2026 Jul 16;15(14):5582. doi: 10.3390/jcm15145582 (PMC13413003; doi:10.3390/jcm15145582)
Supplement: Supplementary file 1 [file jcm-15-05582-s001.zip]

Archive with 7 entries (7 files):
- Supplementary Figure S1.tif
- Supplementary Figure S2.tif
- Supplementary Figure S3.tif
- Supplementary Figure S4.tif
- Supplementary Figure S5.tif
- Supplementary Figure S6.tif
- Supplementary File S1.pdf
